# Supplementary material for: Circulating Brucella species in wild animals of the Serengeti ecosystem, Tanzania
Source: One Health Outlook. 2021 Aug 24;3:15. doi: 10.1186/s42522-021-00047-6 (PMC8383352; doi:10.1186/s42522-021-00047-6)
Supplement: Supplementary file 2 — Additional file 2: Supplementary materials S2. A data set with results from the three PCR assays (AMOS PCR, Brucella genus specific qPCR and qPCR speciation) performed. [file 42522_2021_47_MOESM2_ESM.csv]

	count	sample_ID	sex	sample	location	species	age	AMOS.PCR	AMOS_spp	RT_qPCR	RT_Spp	rtPCR_spp
54	1	55	female	amniotic	ngorongoro	wildebeest	adult	0	NA	1	1	abortus
56	1	57	female	amniotic	ngorongoro	wildebeest	adult	0	NA	1	1	abortus
62	1	63	female	edta	ngorongoro	wildebeest	adult	0	NA	1	1	abortus
64	1	65	female	edta	ngorongoro	buffalo	adult	0	NA	1	1	abortus
65	1	66	female	edta	ngorongoro	buffalo	adult	0	NA	1	1	abortus
73	1	74	female	edta	ngorongoro	buffalo	adult	0	NA	1	0	0
81	1	82	female	edta	ngorongoro	buffalo	adult	0	NA	1	1	abortus
104	1	105	female	edta	serengeti	zebra	adult	1	suis	0	0	0
126	1	127	female	edta	serengeti	zebra	adult	0	NA	1	1	abortus
134	1	135	female	amniotic	ngorongoro	wildebeest	adult	1	suis	0	0	0
135	1	136	female	amniotic	ngorongoro	wildebeest	adult	1	suis	0	0	0
144	1	145	female	edta	serengeti	hyena	adult	0	NA	1	0	0
147	1	148	female	edta	serengeti	wildebeest	adult	1	suis	0	0	0
151	1	152	female	edta	serengeti	hyena	adult	1	suis	0	0	0
152	1	153	female	edta	serengeti	impala	adult	1	melitensis	0	0	0
153	1	154	female	edta	serengeti	impala	adult	0	NA	1	0	0
155	1	156	female	edta	serengeti	impala	adult	0	NA	1	1	abortus
156	1	157	female	edta	serengeti	impala	adult	0	NA	1	0	0
158	1	159	female	edta	serengeti	lion	adult	0	NA	1	1	abortus
159	1	160	female	edta	serengeti	lion	adult	1	abortus	0	0	0
161	1	162	female	edta	serengeti	lion	adult	1	abortus	1	1	abortus
162	1	163	female	edta	serengeti	lion	adult	0	NA	1	1	abortus
163	1	164	female	edta	serengeti	lion	adult	0	NA	1	0	0
164	1	165	female	edta	serengeti	lion	adult	0	NA	1	0	0
165	1	166	male	edta	serengeti	lion	subadult	0	NA	1	1	abortus
171	1	172	male	edta	serengeti	lion	subadult	0	NA	1	1	abortus
176	1	177	female	serum	serengeti	lion	adult	1	abortus	1	1	abortus
177	1	178	female	edta	serengeti	buffalo	adult	0	NA	1	1	abortus
178	1	179	female	edta	serengeti	wildebeest	adult	1	suis	0	0	0
180	1	181	female	edta	serengeti	buffalo	adult	1	undetermined	0	0	0
181	1	182	female	edta	serengeti	buffalo	adult	1	abortus	0	0	0
182	1	183	female	edta	serengeti	buffalo	adult	0	NA	1	1	abortus
